# Supplementary material for: Incorporating health workers’ perspectives into a WHO guideline on personal protective equipment developed during an Ebola virus disease outbreak
Source: F1000Res. 2018 Mar 9;7:45. Originally published 2018 Jan 11. [Version 2] doi: 10.12688/f1000research.12922.2 (PMC5820616; doi:10.12688/f1000research.12922.2)
Supplement: Supplementary file 1 [file f1000research-7-15479-s0000.tgz]

Archive with 1 entries (1 files):
- d1e60dc7-ba37-490b-ba3b-6a54fcc5c4ae.pdf
